# Supplementary material for: Changes of the acute myocardial infarction-related resident deaths in a transitioning region: a real-world study involving 3.17 million people
Source: Front Public Health. 2023 Aug 21;11:1096348. doi: 10.3389/fpubh.2023.1096348 (PMC10476525; doi:10.3389/fpubh.2023.1096348)
Supplement: Supplementary file 1 [file Data_Sheet_1.zip › Table_S1.xlsx]

## Sheet: S1
Table S1 | The underlying cause of death of residents died with AMI (Ranked by the total)
ICD-10	Diseases	Male(n)	Proportion(%)	Female(n)	Proportion(%)	Total(n)	Proportion(%)
I20-25	Coronary heart disease	3767	91.9229	3002	92.2273	6769	92.0577
I60-69	Cerebrovascular disease	65	1.58614	76	2.33487	141	1.91758
E10-14	Diabetes mellitus	62	1.51293	77	2.36559	139	1.89038
C33-34	Lung cancer	48	1.1713	18	0.552995	66	0.897593
J40-47	Chronic lower respiratory diseases	50	1.22011	14	0.430108	64	0.870393
C22	Liver cancer	10	0.244021	9	0.276498	19	0.258398
C16	Stomach cancer	9	0.219619	8	0.245776	17	0.231198
C18-21	Colorectal cancer	11	0.268424	3	0.0921659	14	0.190398
C15	Malignant neoplasm of oesophagus	8	0.195217	2	0.0614439	10	0.135999
K80-87	Disorders of gallbladder, biliary tract and pancreas	5	0.122011	4	0.122888	9	0.122399
C25	Malignant neoplasm of pancreas	5	0.122011	3	0.0921659	8	0.108799
W00-19	Falls	6	0.146413	1	0.030722	7	0.0951992
C61	Prostate cancer	7	0.170815	0	0	7	0.0951992
C50	Malignant neoplasm of breast	0	0	7	0.215054	7	0.0951992
C67	Malignant neoplasm of bladder	6	0.146413	0	0	6	0.0815993
D37-48	Neoplasms of uncertain or unknown behaviour	2	0.0488043	3	0.0921659	5	0.0679995
C91-95	Leukaemia	4	0.0976086	1	0.030722	5	0.0679995
K70-77	Diseases of liver	2	0.0488043	2	0.0614439	4	0.0543996
C37-38	Malignant neoplasm of other thoracic organs	0	0	4	0.122888	4	0.0543996
W00-X59	Other external causes of accidental injury	2	0.0488043	2	0.0614439	4	0.0543996
K90-93	Other diseases of the digestive system	2	0.0488043	2	0.0614439	4	0.0543996
I05-52	Heart disease	2	0.0488043	1	0.030722	3	0.0407997
C81-85,C96	Malignant neoplasm of lymphoma	3	0.0732064	0	0	3	0.0407997
I10-15	Hypertensive diseases	1	0.0244021	2	0.0614439	3	0.0407997
C73	Malignant neoplasm of thyroid	0	0	2	0.0614439	2	0.0271998
G10-13	Systemic atrophies primarily affecting the central nervous system	2	0.0488043	0	0	2	0.0271998
C26	Malignant neoplasm of other and ill-defined digestive organs	0	0	2	0.0614439	2	0.0271998
K20-31	Diseases of oesophagus, stomach and duodenum	2	0.0488043	0	0	2	0.0271998
C23-24	Malignant neoplasm of gallbladder etc.	2	0.0488043	0	0	2	0.0271998
A15-19	Tuberculosis	2	0.0488043	0	0	2	0.0271998
C97	Malignant neoplasms of independent (primary) multiple sites	1	0.0244021	1	0.030722	2	0.0271998
C64	Malignant neoplasm of kidney	2	0.0488043	0	0	2	0.0271998
V01-98	Transport accidents	2	0.0488043	0	0	2	0.0271998
N17-19	Renal failure	1	0.0244021	0	0	1	0.0135999
E40-46	Malnutrition	0	0	1	0.030722	1	0.0135999
V60-69	Occupant of heavy transport vehicle injured in transport accident	0	0	1	0.030722	1	0.0135999
C80	Hodgkin lymphoma	1	0.0244021	0	0	1	0.0135999
G20-26	Extrapyramidal and movement disorders	0	0	1	0.030722	1	0.0135999
B15-19	Viral hepatitis	1	0.0244021	0	0	1	0.0135999
I70-79	Diseases of arteries, arterioles and capillaries	1	0.0244021	0	0	1	0.0135999
C74	Malignant neoplasm of adrenal gland	0	0	1	0.030722	1	0.0135999
M30-36	Systemic connective tissue disorders	1	0.0244021	0	0	1	0.0135999
C70-72	Malignant neoplasm of brain, central nervous system	0	0	1	0.030722	1	0.0135999
M40-54	Dorsopathies	0	0	1	0.030722	1	0.0135999
C90	Multiple myeloma	0	0	1	0.030722	1	0.0135999
C43	Malignant neoplasm of melanoma of skin	1	0.0244021	0	0	1	0.0135999
J80-84	Other respiratory diseases principally affecting the interstitium	1	0.0244021	0	0	1	0.0135999
G40-47	Episodic and paroxysmal disorders	1	0.0244021	0	0	1	0.0135999
N00-08	Glomerular diseases	0	0	1	0.030722	1	0.0135999
N20-23	Urolithiasis	0	0	1	0.030722	1	0.0135999
Total		4098	100	3255	100	7353	100
