# Supplementary material for: Changes of the acute myocardial infarction-related resident deaths in a transitioning region: a real-world study involving 3.17 million people
Source: Front Public Health. 2023 Aug 21;11:1096348. doi: 10.3389/fpubh.2023.1096348 (PMC10476525; doi:10.3389/fpubh.2023.1096348)
Supplement: Supplementary file 1 [file Data_Sheet_1.zip › Table_S10.xlsx]

## Sheet: S10
Table S10 | The increase value of CMR caused by demographic and non-demographic factors in death with/of AMI during the period from 2005 to 2021 in PNA, Shanghai, China
Based on 2005	Death with AMI								Death of AMI
	Non-demographic factors				Demographic factors				Non-demographic factors				Demographic factors
Rank	Total	Male	Female		Total	Male	Female		Total	Male	Female		Total	Male	Female
2006	0.756711	0.749128	0.765123		-0.0357623	-0.0253641	-0.0464926		0.901303	0.940566	0.863105		-0.0321263	-0.0247255	-0.0403965
2007	0.725106	-0.229021	1.64765		0.48793	0.548128	0.46584		1.13909	0.142296	2.11023		0.439376	0.474864	0.435772
2008	-0.72361	-1.88691	0.359374		1.27521	1.43656	1.20418		0.498435	-0.162739	1.08722		1.15567	1.31344	1.07837
2009	-1.9771	-4.75682	0.718683		1.68151	1.87051	1.58672		-1.01447	-3.39195	1.29135		1.50038	1.67151	1.40944
2010	-0.920864	-1.69191	-0.351464		2.3328	2.80115	2.08303		0.157499	-0.460155	0.602234		2.0875	2.45645	1.90562
2011	-1.72409	-4.7923	1.21346		2.77356	3.03787	2.64745		-0.554648	-3.22845	2.00259		2.48558	2.66489	2.42839
2012	-1.20383	-2.05796	-0.593648		3.24683	3.96229	2.79719		0.235874	-0.167821	0.414107		2.98442	3.63142	2.58315
2013	-4.10744	-7.00173	-1.40273		3.69264	4.18718	3.39711		-2.97319	-5.43019	-0.676779		3.28244	3.68453	3.04854
2014	-4.70005	-5.73236	-3.95003		3.9269	4.69895	3.45809		-3.037	-3.63743	-2.68916		3.49261	4.1791	3.07785
2015	-4.6527	-7.19414	-2.40557		4.61548	5.45464	4.08374		-3.34094	-5.37147	-1.57412		4.05972	4.80226	3.59253
2016	-5.54371	-4.61153	-6.93963		4.7784	6.16491	3.88992		-4.13678	-3.13604	-5.5515		4.21014	5.39569	3.46855
2017	-5.29975	-6.25637	-4.73149		5.26832	6.37264	4.57655		-4.03619	-4.82494	-3.59191		4.58807	5.46426	4.07635
2018	-6.80134	-7.75441	-6.24651		5.65129	6.86394	4.86487		-5.30304	-6.07227	-4.88345		4.9195	5.85946	4.35225
2019	-5.32004	-5.2903	-5.81368		6.39309	7.86105	5.43203		-4.18732	-3.74234	-5.05784		5.55318	6.81543	4.75645
2020	-5.47242	-6.27451	-5.13086		6.82965	8.57569	5.58688		-4.08939	-4.3817	-4.21646		6.02111	7.5337	4.96807
2021	-5.32648	-6.47855	-4.62145		7.42521	9.08916	6.24817		-4.09873	-4.93628	-3.6708		6.51577	7.91887	5.55711
CMR, crude mortality rate.
