# Supplementary material for: Changes of the acute myocardial infarction-related resident deaths in a transitioning region: a real-world study involving 3.17 million people
Source: Front Public Health. 2023 Aug 21;11:1096348. doi: 10.3389/fpubh.2023.1096348 (PMC10476525; doi:10.3389/fpubh.2023.1096348)
Supplement: Supplementary file 1 [file Data_Sheet_1.zip › Table_S2.xlsx]

## Sheet: S2
Table S2 | The comorbidities of residents died of AMI (Ranked by the total)
ICD-10	Diseases	Male(n)	Proportion(%)	Female(n)	Proportion(%)	Total(n)	Proportion(%)
I20-25	Coronary heart disease	3753	34.7725	2993	33.7088	6746	34.2437
I10-15	Hypertensive diseases	1638	15.1765	1375	15.486	3013	15.2944
I05-52	Heart disease	1043	9.66367	770	8.67215	1813	9.20305
E10-14	Diabetes mellitus	815	7.55119	760	8.55952	1575	7.99492
J95-99	Other diseases of the respiratory system	573	5.309	513	5.77768	1086	5.51269
I60-69	Cerebrovascular disease	548	5.07736	507	5.7101	1055	5.35533
N17-19	Renal failure	367	3.40035	268	3.01836	635	3.22335
R50-69	General symptoms and signs	361	3.34476	267	3.0071	628	3.18782
J40-47	Chronic lower respiratory diseases	345	3.19652	157	1.76822	502	2.54822
J10-18	Influenza and pneumonia	210	1.94571	209	2.35387	419	2.1269
E70-90	Metabolic disorders	139	1.28787	151	1.70064	290	1.47208
K90-93	Other diseases of the digestive system	107	0.991383	75	0.84469	182	0.923858
K80-87	Disorders of gallbladder, biliary tract and pancreas	39	0.361345	67	0.754589	106	0.538071
D60-64	Aplastic and other anaemias	50	0.463263	43	0.484289	93	0.472081
K70-77	Diseases of liver	47	0.435467	37	0.416714	84	0.426396
R95-99	Ill-defined and unknown cause of mortality	50	0.463263	22	0.247776	72	0.365482
C18-21	Colorectal cancer	41	0.379876	22	0.247776	63	0.319797
K20-31	Diseases of oesophagus, stomach and duodenum	29	0.268693	33	0.371663	62	0.314721
I70-79	Diseases of arteries, arterioles and capillaries	35	0.324284	23	0.259038	58	0.294416
L80-99	Other disorder of the skin and subcutaneous tissue	25	0.231632	29	0.326613	54	0.274112
S70-79	Injuries to the hip and thigh	19	0.17604	35	0.394189	54	0.274112
F00-09	Organic, including symptomatic,mental disorders	12	0.111183	39	0.439239	51	0.258883
C33-34	Lung cancer	38	0.35208	12	0.13515	50	0.253807
M00-25	Arthropathies	27	0.250162	21	0.236513	48	0.243655
A0-B99	Certain infectious and parasitic diseases	25	0.231632	14	0.157675	39	0.19797
N30-39	Other diseases of urinary system	15	0.138979	23	0.259038	38	0.192893
G20-26	Extrapyramidal and movement disorders	25	0.231632	13	0.146413	38	0.192893
I95-100	Other and unspecified disorders of the circulatory system	22	0.203836	15	0.168938	37	0.187817
C50	Breast cancer	0	0	34	0.382926	34	0.172589
N40-51	Diseases of male genital organs	30	0.277958	0	0	30	0.152284
C16	Stomach cancer	21	0.194571	9	0.101363	30	0.152284
J80-84	Other respiratory diseases principally affecting the interstitium	19	0.17604	10	0.112625	29	0.147208
G30-32	Other degenerative diseases of the nervous system	13	0.120448	15	0.168938	28	0.142132
J20-22	Other acute lower respiratory infections	11	0.101918	15	0.168938	26	0.13198
G90-99	Other disorder of the nervous system	14	0.129714	10	0.112625	24	0.121827
W00-19	Falls	10	0.0926526	14	0.157675	24	0.121827
F20-29	Schizophrenia, schizotypal and delusional disorders	14	0.129714	9	0.101363	23	0.116751
J90-94	Other diseases of pleura	10	0.0926526	13	0.146413	23	0.116751
K55-63	Other diseases of intestines	12	0.111183	10	0.112625	22	0.111675
N00-08	Glomerular diseases	10	0.0926526	12	0.13515	22	0.111675
D65-69	Coagulation defects, purpura and other haemorrhagic conditions	16	0.148244	6	0.0675752	22	0.111675
C67	Malignant neoplasm of bladder	16	0.148244	5	0.0563126	21	0.106599
K50-52	Noninfective enteritis and colitis	10	0.0926526	10	0.112625	20	0.101523
C61	Prostate cancer	0	0	0	0	19	0.0964467
I80-89	Diseases of veins, lymphatic vessels and lymph nodes, not elsewhere classified	10	0.0926526	7	0.0788377	17	0.0862944
D37-48	Neoplasms of uncertain or unknown behaviour	10	0.0926526	7	0.0788377	17	0.0862944
E00-07	Disorders of thyroid gland	6	0.0555916	10	0.112625	16	0.0812183
G40-47	Episodic and paroxysmal disorders	11	0.101918	4	0.0450501	15	0.0761421
C79	Secondary malignant neoplasm of other sites	5	0.0463263	8	0.0901002	13	0.0659898
M30-36	Systemic connective tissue disorders	2	0.0185305	11	0.123888	13	0.0659898
T90-98	Sequelae of injuries, of poisoning and of other consequences of external causes	1	0.00926526	11	0.123888	12	0.0609137
R00-09	Symptoms and signs involving the circulatory and respiratory systems	7	0.0648569	5	0.0563126	12	0.0609137
C78	Secondary malignant neoplasm of respiratory and digestive sites	5	0.0463263	6	0.0675752	11	0.0558376
C15	Esophageal cancer	6	0.0555916	4	0.0450501	10	0.0507614
C22	Liver cancer	6	0.0555916	4	0.0450501	10	0.0507614
M80-94	Osteopathies and chondropathies	6	0.0555916	4	0.0450501	10	0.0507614
Q20-28	Other diseases of urinary system	3	0.0277958	6	0.0675752	9	0.0456853
S00-09	Injuries to the head	7	0.0648569	2	0.0225251	9	0.0456853
C64	Malignant neoplasm of Kidney	0	0	2	0.0225251	9	0.0456853
D50-53	Nutritional anaemias	3	0.0277958	5	0.0563126	8	0.0406091
B15-19	Viral hepatitis	4	0.0370611	4	0.0450501	8	0.0406091
K65-67	Diseases of peritoneum	3	0.0277958	5	0.0563126	8	0.0406091
K40-46	Hernia	3	0.0277958	5	0.0563126	8	0.0406091
E15-16	Other disorders of glucose regulation and pancreatic internal secretion	2	0.0185305	6	0.0675752	8	0.0406091
E40-46	Malnutrition	2	0.0185305	5	0.0563126	7	0.035533
J00-06	Acute upper respiratory infections	3	0.0277958	4	0.0450501	7	0.035533
J60-70	Lung diseases due to external agents	2	0.0185305	5	0.0563126	7	0.035533
C75	Malignant neoplasm of other endocrine	5	0.0463263	2	0.0225251	7	0.035533
C25	Malignant neoplasm of pancreas	2	0.0185305	4	0.0450501	6	0.0304569
F30-39	Mood [affective] disorders	3	0.0277958	3	0.0337876	6	0.0304569
R90-94	Abnormal findings on diagnostic imaging and in function studies, without diagnosis	4	0.0370611	2	0.0225251	6	0.0304569
C81-85,C96	Malignant neoplasm of lymphoma	4	0.0370611	2	0.0225251	6	0.0304569
S30-39	Injuries to the abdomen, lower back, lumbar spine and pelvis	3	0.0277958	3	0.0337876	6	0.0304569
Y85-89	Sequelae of external causes of morbidity and mortality	0	0	5	0.0563126	5	0.0253807
C70-72	Malignant neoplasm of brain, central nervous system	1	0.00926526	4	0.0450501	5	0.0253807
C73	Malignant neoplasm of thyroid	0	0	4	0.0450501	5	0.0253807
N20-23	Urolithiasis	3	0.0277958	1	0.0112625	4	0.0203046
C26	Malignant neoplasm of other and ill-defined digestive organs	0	0	4	0.0450501	4	0.0203046
T08-14	Injuries to unspecified part of trunk, limb or body region	1	0.00926526	3	0.0337876	4	0.0203046
N10-16	Renal tubulo-interstitial diseases	2	0.0185305	2	0.0225251	4	0.0203046
C23-24	Malignant neoplasm of gallbladder etc.	1	0.00926526	3	0.0337876	4	0.0203046
K35-38	Diseases of appendix	3	0.0277958	1	0.0112625	4	0.0203046
M40-54	Dorsopathies	1	0.00926526	3	0.0337876	4	0.0203046
T80-88	Complications of surgical and medical care, not elsewhere classified	2	0.0185305	2	0.0225251	4	0.0203046
C44	Malignant neoplasm of other skin	1	0.00926526	3	0.0337876	4	0.0203046
H00-59	Diseases of the eye and adnexa	1	0.00926526	2	0.0225251	3	0.0152284
S20-29	Injuries to the thorax	2	0.0185305	1	0.0112625	3	0.0152284
T36-50	Poisoning by drugs, medicaments and biological substances	1	0.00926526	2	0.0225251	3	0.0152284
C03-06	malignant neoplasm of mouth	2	0.0185305	1	0.0112625	3	0.0152284
E50-64	Other nutritional deficiencies	1	0.00926526	1	0.0112625	2	0.0101523
C91-95	Leukaemia	2	0.0185305	0	0	2	0.0101523
L10-14	Bullous disorders	0	0	2	0.0225251	2	0.0101523
T20-32	Burns and corrosions	0	0	2	0.0225251	2	0.0101523
S40-49	Injuries to the shoulder and upper arm	1	0.00926526	1	0.0112625	2	0.0101523
G10-13	Systemic atrophies primarily affecting the central nervous system	2	0.0185305	0	0	2	0.0101523
R30-39	Symptoms and signs involving the urinary system	0	0	2	0.0225251	2	0.0101523
C47,C49	Malignant neoplasm of connective and soft tissue	2	0.0185305	0	0	2	0.0101523
R70-79	Symptoms and signs involving cognition, perception, emotional state and behaviour	2	0.0185305	0	0	2	0.0101523
C11	Malignant neoplasm of nasopharynx	2	0.0185305	0	0	2	0.0101523
C32	Malignant neoplasm of larynx	2	0.0185305	0	0	2	0.0101523
F70-79	Mental retardation	2	0.0185305	0	0	2	0.0101523
D10-36	Benign neoplasms	1	0.00926526	1	0.0112625	2	0.0101523
M60-79	Soft tissue disorders	1	0.00926526	1	0.0112625	2	0.0101523
R10-19	Symptoms and signs involving the digestive system and abdomen	1	0.00926526	1	0.0112625	2	0.0101523
A15-19	Tuberculosis	2	0.0185305	0	0	2	0.0101523
N25-29	Other disorders of kidney and ureter	2	0.0185305	0	0	2	0.0101523
R40-46	Symptoms and signs involving cognition, perception, emotional state and behaviour	0	0	2	0.0225251	2	0.0101523
L20-30	Dermatitis and eczema	1	0.00926526	1	0.0112625	2	0.0101523
D70-77	Other diseases of blood and blood-forming organs	1	0.00926526	1	0.0112625	2	0.0101523
G80-83	Cerebral palsy and other paralytic syndromes	1	0.00926526	0	0	1	0.00507614
L00-08	Infections of the skin and subcutaneous tissue	1	0.00926526	0	0	1	0.00507614
Q60-64	Congenital malformations of the urinary system	0	0	1	0.0112625	1	0.00507614
F99	Mental disorder, not otherwise specified	0	0	1	0.0112625	1	0.00507614
M95-99	Other disorders of the musculoskeletal system and connective tissue	0	0	1	0.0112625	1	0.00507614
G00-09	Inflammatory diseases of the central nervous system	1	0.00926526	0	0	1	0.00507614
C63	Malignant neoplasm of other male genital organs	1	0.00926526	0	0	1	0.00507614
I95-99	Other and unspecified disorders of the circulatory system	1	0.00926526	0	0	1	0.00507614
J30-39	Other diseases of upper respiratory tract	0	0	1	0.0112625	1	0.00507614
G70-73	Diseases of myoneural junction and muscle	0	0	1	0.0112625	1	0.00507614
C52	Malignant neoplasm of vagina	0	0	1	0.0112625	1	0.00507614
T66-78	Other and unspecified effects of external causes	1	0.00926526	0	0	1	0.00507614
L55-59	Radiation-related disorders of the skin and subcutaneous tissue	1	0.00926526	0	0	1	0.00507614
W00-X59	Other external causes of accidental injury	1	0.00926526	0	0	1	0.00507614
J85-86	Suppurative and necrotic conditions of lower respiratory tract	1	0.00926526	0	0	1	0.00507614
S80-89	Injuries to the knee and lower leg	1	0.00926526	0	0	1	0.00507614
C53	Malignant neoplasm of cervix uteri	0	0	1	0.0112625	1	0.00507614
L40-45	Papulosquamous disorders	1	0.00926526	0	0	1	0.00507614
C40-41	Malignant neoplasm of bone	1	0.00926526	0	0	1	0.00507614
C10	malignant neoplasm of other oropharynx	0	0	1	0.0112625	1	0.00507614
C56	Malignant neoplasm of ovary	0	0	1	0.0112625	1	0.00507614
D55-59	Haemolytic anaemias	0	0	1	0.0112625	1	0.00507614
C37-38	Malignant neoplasm of other thoracic organs	1	0.00926526	0	0	1	0.00507614
C55	Malignant neoplasm of uterus, part unspecified	0	0	1	0.0112625	1	0.00507614
C66	Malignant neoplasm of ureter	0	0	0	0	1	0.00507614
C77	Secondary and unspecified malignant neoplasm of lymph nodes	1	0.00926526	0	0	1	0.00507614
S50-59	Injuries to the elbow and forearm	0	0	1	0.0112625	1	0.00507614
B20-24	Human immunodeficiency virus [HIV] disease	1	0.00926526	0	0	1	0.00507614
Total		10793	100	8879	100	19700	100
