# Supplementary material for: Changes of the acute myocardial infarction-related resident deaths in a transitioning region: a real-world study involving 3.17 million people
Source: Front Public Health. 2023 Aug 21;11:1096348. doi: 10.3389/fpubh.2023.1096348 (PMC10476525; doi:10.3389/fpubh.2023.1096348)
Supplement: Supplementary file 1 [file Data_Sheet_1.zip › Table_S3.xlsx]

## Sheet: S3
Table S3 | The number of comorbidities in death with/of AMI during the period from 2005 to 2021 in PNA, Shanghai, China
Number of comorbidities	All-cause of deaths(N=7353)%(n)			Special-cause of deaths(N=6746)%(n)
1	1098	0.149327		1097	0.162615
2	1748	0.237726		1667	0.247109
3	1785	0.242758		1625	0.240883
4	1714	0.233102		1517	0.224874
5	851	0.115735		724	0.107323
6	140	0.0190398		106	0.015713
7	17	0.00231198		10	0.00148236
total	7353	1		6746	1
