# Supplementary material for: Changes of the acute myocardial infarction-related resident deaths in a transitioning region: a real-world study involving 3.17 million people
Source: Front Public Health. 2023 Aug 21;11:1096348. doi: 10.3389/fpubh.2023.1096348 (PMC10476525; doi:10.3389/fpubh.2023.1096348)
Supplement: Supplementary file 1 [file Data_Sheet_1.zip › Table_S4.xlsx]

## Sheet: S4
Table S4 | The case number, CMR and ASMRW of deaths with AMI in gender during the period from 2005 to 2021 in PNA, Shanghai, China
Year	Male				Female				Total
	Dealths(n)	CMR(/100,000)	ASMRW(/100,000)		Dealths(n)	CMR(/100,000)	ASMRW(/100,000)		Dealths(n)	CMR(/100,000)	ASMRW(/100,000)
2005	215	16.8737	8.92176		160	12.6221	4.74721		375	14.7534	6.70346
2006	228	17.5974	9.25885		172	13.3408	4.98404		400	15.4743	6.92363
2007	226	17.1928	8.85539		193	14.7356	4.83012		419	15.9664	6.73976
2008	219	16.4233	7.80111		189	14.1857	4.6581		408	15.305	6.0817
2009	189	13.9874	6.49259		202	14.9276	4.82307		391	14.4578	5.66963
2010	246	17.983	7.8914		197	14.3538	4.06614		443	16.1654	5.83506
2011	209	15.1192	6.42852		229	16.4831	4.60291		438	15.8029	5.53634
2012	262	18.778	7.93268		208	14.8257	4.14467		470	16.7964	5.89957
2013	198	14.0591	5.6976		207	14.6165	3.78425		405	14.3386	4.76971
2014	226	15.8403	6.37612		174	12.1302	3.12058		400	13.9803	4.73159
2015	219	15.1342	5.49635		208	14.3003	3.56281		427	14.7162	4.47246
2016	270	18.4271	6.96172		141	9.57244	2.21682		411	13.9881	4.4263
2017	252	16.9899	6.26339		186	12.4672	2.93789		438	14.722	4.53197
2018	240	15.9832	5.89292		170	11.2405	2.50496		410	13.6033	4.13697
2019	296	19.4444	7.02607		188	12.2405	2.8761		484	15.8264	4.89132
2020	296	19.1749	6.52545		204	13.0782	2.96846		500	16.1106	4.65152
2021	307	19.4843	6.58713		227	14.2489	3.00925		534	16.8521	4.76846
Total	4098	17.0124	6.86911		3255	13.457	3.61451		7353	15.231	5.16741
CMR, crude mortality rate; ASMRW, age-standardized mortality rate by Segi’s world standard population.
