# Supplementary material for: Changes of the acute myocardial infarction-related resident deaths in a transitioning region: a real-world study involving 3.17 million people
Source: Front Public Health. 2023 Aug 21;11:1096348. doi: 10.3389/fpubh.2023.1096348 (PMC10476525; doi:10.3389/fpubh.2023.1096348)
Supplement: Supplementary file 1 [file Data_Sheet_1.zip › Table_S5.xlsx]

## Sheet: S5
Table S5 | The case number, CMR and ASMRW of deaths of AMI in gender during the period from 2005 to 2021 in PNA, Shanghai, China
Year	Male				Female				Total
	Dealths(n)	CMR(/100,000)	ASMRW(/100,000)		Dealths(n)	CMR(/100,000)	ASMRW(/100,000)		Dealths(n)	CMR(/100,000)	ASMRW(/100,000)
2005	186	14.5977	7.67404		140	11.0444	4.11253		326	12.8256	5.76775
2006	201	15.5135	8.21207		153	11.8671	4.47956		354	13.6948	6.15047
2007	200	15.2149	7.81198		178	13.5904	4.45539		378	14.4041	6.06166
2008	210	15.7484	7.52382		176	13.21	4.34755		386	14.4797	5.78708
2009	174	12.8773	5.89355		186	13.7452	4.50786		360	13.3115	5.19926
2010	227	16.594	7.31846		186	13.5523	3.83025		413	15.0707	5.47186
2011	194	14.0341	5.94237		215	15.4754	4.25631		409	14.7566	5.13079
2012	252	18.0613	7.62673		197	14.0416	3.86015		449	16.0459	5.602
2013	181	12.852	5.24198		190	13.4161	3.48244		371	13.1349	4.39736
2014	216	15.1394	6.11389		164	11.4331	2.91946		380	13.2812	4.49907
2015	203	14.0285	5.05992		190	13.0628	3.25811		393	13.5444	4.09965
2016	247	16.8573	6.31689		132	8.96144	1.99024		379	12.899	4.01645
2017	226	15.237	5.61399		172	11.5288	2.70729		398	13.3775	4.11144
2018	216	14.3849	5.42053		159	10.5132	2.33684		375	12.4421	3.84259
2019	269	17.6708	6.44523		165	10.743	2.53132		434	14.1915	4.43007
2020	274	17.7497	6.06858		184	11.796	2.57867		458	14.7573	4.23742
2021	277	17.5803	5.94234		206	12.9307	2.70435		483	15.2427	4.29566
Total	3753	15.5801	6.29804		2993	12.3738	3.29895		6746	13.9737	4.7341
CMR, crude mortality rate; ASMRW, age-standardized mortality rate by Segi’s world standard population.
