# Supplementary material for: Changes of the acute myocardial infarction-related resident deaths in a transitioning region: a real-world study involving 3.17 million people
Source: Front Public Health. 2023 Aug 21;11:1096348. doi: 10.3389/fpubh.2023.1096348 (PMC10476525; doi:10.3389/fpubh.2023.1096348)
Supplement: Supplementary file 1 [file Data_Sheet_1.zip › Table_S6.xlsx]

## Sheet: S6
Table S6 | The CMR in age groups of death with/of AMI during the period from 2005 to 2021 in PNA, Shanghai, China
	Death with AMI							Death of AMI
Year	0-29 yrs	30-44 yrs	45-59 yrs	60-69 yrs	70-79 yrs	≥80 yrs		0-29 yrs	30-44 yrs	45-59 yrs	60-69 yrs	70-79 yrs	≥80 yrs
2005	0.257432	0.712342	2.99308	24.728	82.7302	190.683		0.257432	0.712342	2.72098	18.0705	73.9641	168.172
2006	0	0.174261	4.01928	23.5682	79.6916	223.632		0	0.174261	3.21542	21.2576	72.102	196.168
2007	0	1.03698	3.69363	20.6403	80.2972	228.118		0	1.03698	3.4298	18.0602	69.5909	212.26
2008	0	0.174922	3.72304	18.012	66.4574	228.045		0	0.174922	3.72304	16.8373	62.7654	214.761
2009	0	0.701567	3.14922	17.8993	69.4003	187.122		0	0.701567	2.77131	15.3934	63.6169	176.726
2010	0	0.519564	3.38902	13.4373	71.4278	231.823		0	0.519564	3.2635	12.4541	67.2262	214.141
2011	0.132218	0	3.53085	14.1751	72.7711	207.565		0.132218	0	3.53085	11.7623	68.0593	196.396
2012	0	0.96775	4.11886	14.33	73.2045	211.006		0	0.96775	3.86143	13.7789	68.4647	204.001
2013	0.419851	0.1554	2.10642	14.8539	52.2433	186.68		0.419851	0.1554	2.10642	14.0986	46.3792	170.305
2014	0	1.06901	3.64274	12.6415	55.0142	157.994		0	0.916291	3.50783	11.952	51.8403	151.124
2015	0	0.150845	2.35581	12.3005	51.709	181.563		0	0.150845	2.35581	10.8159	46.5381	169.266
2016	0	0.593315	4.25411	11.2099	42.4968	164.968		0	0.593315	3.68689	9.60847	38.5436	156.544
2017	0	0.577833	4.54882	10.8289	41.7249	174.822		0	0.288916	4.10861	9.68902	39.8909	157.682
2018	0.282227	0.842155	3.64689	11.6565	36.3423	152.947		0.282227	0.842155	3.49494	10.7458	34.6519	136.177
2019	0	0.954494	6.22116	15.6847	42.471	157.256		0	0.818138	5.9101	14.4371	38.2239	138.175
2020	0	0.66193	5.39556	11.7587	43.6425	175.318		0	0.529544	4.91948	10.3547	39.067	164.279
2021	0	1.03081	4.60758	12.9442	46.6286	177.029		0	0.901958	4.28982	10.6702	42.7697	162.383
Total	0.063589	0.620977	3.798	14.2439	57.5558	185.632		0.063589	0.566185	3.53886	12.6497	52.7316	171.485
CMR, crude mortality rate.
