# Supplementary material for: Changes of the acute myocardial infarction-related resident deaths in a transitioning region: a real-world study involving 3.17 million people
Source: Front Public Health. 2023 Aug 21;11:1096348. doi: 10.3389/fpubh.2023.1096348 (PMC10476525; doi:10.3389/fpubh.2023.1096348)
Supplement: Supplementary file 1 [file Data_Sheet_1.zip › Table_S7.xlsx]

## Sheet:  S7
Table S7 | The YLLr by gender and age groups of death with/of AMI during the period from 2005 to 2021 in PNA, Shanghai, China
	Death with AMI										Death of AMI
Year	Male	Female	Total	0-29 yrs	30-44 yrs	45-59 yrs	60-69 yrs	70-79 yrs	≥80 yrs		Male	Female	Total	0-29 yrs	30-44 yrs	45-59 yrs	60-69 yrs	70-79 yrs	≥80 yrs
2005	162.388	108.176	135.352	9.99236	16.1415	56.7809	342.46	765.039	1008.34		139.694	93.8954	116.854	9.99236	16.1415	51.8475	253.265	686.042	873.04
2006	162.934	111.7	137.38	0	4.3364	74.6416	324.549	743.492	1171		142.744	99.1625	121.007	0	4.3364	59.5107	294.743	671.793	1022.52
2007	162.026	119.075	140.59	0	23.9774	69.2898	285.84	732.232	1211.16		143.435	108.215	125.857	0	23.9774	63.8531	248.597	632.2	1123.41
2008	146.335	109.53	127.94	0	3.96369	68.5151	255.018	600.186	1179.05		141.295	101.348	121.33	0	3.96369	68.5151	236.372	567.806	1104.66
2009	132.651	120.412	126.527	0	17.3443	58.8023	250.232	637.799	981.393		119.175	111.069	115.119	0	17.3443	51.8228	215.095	586.095	922.533
2010	157.878	110.618	134.209	0	12.3541	65.7184	183.059	654.971	1228.86		149.008	103.005	125.969	0	12.3541	63.1472	170.657	618.44	1134.76
2011	137.04	123.267	130.136	5.34635	0	65.3082	198.005	649.046	1085.61		127.746	114.71	121.212	5.34635	0	65.3082	165.056	609.335	1027.66
2012	165.483	114.425	139.884	0	22.8697	74.2679	195.253	664.606	1072.52		158.739	106.781	132.688	0	22.8697	69.4429	187.315	618.478	1030.97
2013	126.984	104.797	115.86	19.2158	3.51525	37.615	204.982	475.126	962.15		118.007	95.6833	106.814	19.2158	3.51525	37.615	194.613	421.139	869.438
2014	152.427	86.6305	119.44	0	25.9167	67.3589	173.478	502.193	797.302		145.918	80.2489	112.995	0	21.9459	65.0492	163.97	475.159	760.036
2015	123.697	106.325	114.989	0	3.6273	43.804	169.927	467.257	934.301		113.654	96.8137	105.212	0	3.6273	43.804	148.748	419.922	867.536
2016	160.895	67.4913	114.07	0	14.1839	78.8887	154.679	382.847	810.042		146.472	60.1066	103.176	0	14.1839	68.1438	132.837	343.535	770.911
2017	150.61	88.0566	119.242	0	14.0126	86.7349	146.914	382.207	858.776		134.73	80.8053	107.689	0	7.06858	78.4251	131.98	365.854	773.251
2018	148.202	79.0876	113.521	14.9492	20.0532	66.265	163.771	332.425	740.453		137.588	74.1967	105.779	14.9492	20.0532	63.6638	151.716	317.749	663.1
2019	189.008	93.2524	140.917	0	22.4988	113.622	218.079	401.745	756.587		173.441	82.6822	127.86	0	19.2921	108.298	200.56	361.592	664.948
2020	170.996	98.5335	134.604	0	15.8274	97.6529	164.805	446.473	849.744		158.838	85.1058	121.808	0	12.5484	88.9465	144.781	399.742	798.486
2021	180.326	98.217	139.045	0	24.2517	84.3674	176.919	436.664	838.946		161.871	87.7968	124.63	0	21.1532	78.6059	145.162	403.195	768.357
Total	154.88	101.634	128.202	2.86803	14.7018	70.3946	196.832	527.836	937.593		142.127	92.392	117.208	2.86803	13.3718	65.5601	174.871	483.805	864.122
YLLr, the rate of years of life lost.
