# Supplementary material for: Changes of the acute myocardial infarction-related resident deaths in a transitioning region: a real-world study involving 3.17 million people
Source: Front Public Health. 2023 Aug 21;11:1096348. doi: 10.3389/fpubh.2023.1096348 (PMC10476525; doi:10.3389/fpubh.2023.1096348)
Supplement: Supplementary file 1 [file Data_Sheet_1.zip › Table_S8.xlsx]

## Sheet: S8
Table S8 | The proportion by age groups of death with/of AMI during the period from 2005 to 2021 in PNA, Shanghai, China
	Death with AMI							Death of AMI
Age	0-29 y	30-44 y	45-59 y	60-69 y	70-79 y	≥80 y		0-29 y	30-44 y	45-59 y	60-69 y	70-79 y	≥80 y
2005	0.533333	1.06667	5.86667	13.8667	40.2667	38.4		0.613497	1.22699	6.13497	11.6564	41.411	38.9571
2006	0	0.25	7.5	12.75	36.75	42.75		0	0.282486	6.77966	12.9944	37.5706	42.3729
2007	0	1.43198	6.68258	11.4558	35.7995	44.6301		0	1.5873	6.87831	11.1111	34.3915	46.0317
2008	0	0.245098	7.10784	11.2745	30.8824	50.4902		0	0.259067	7.51295	11.1399	30.829	50.2591
2009	0	1.02302	6.39386	12.7877	33.7596	46.0358		0	1.11111	6.11111	11.9444	33.6111	47.2222
2010	0	0.677201	6.09481	9.25508	30.6998	53.2731		0	0.726392	6.2954	9.20097	30.9927	52.7845
2011	0.228311	0	6.39269	10.7306	31.7352	50.9132		0.244499	0	6.84597	9.53545	31.7848	51.5892
2012	0	1.2766	6.80851	11.0638	29.5745	51.2766		0	1.3363	6.68151	11.1359	28.9532	51.8931
2013	0.740741	0.246914	3.95062	14.5679	24.1975	56.2963		0.808625	0.269542	4.31267	15.0943	23.4501	56.0647
2014	0	1.75	6.75	13.75	26	51.75		0	1.57895	6.84211	13.6842	25.7895	52.1053
2015	0	0.234192	3.98126	13.5831	23.4192	58.7822		0	0.254453	4.3257	12.9771	22.9008	59.542
2016	0	0.973236	7.29927	13.6253	20.9246	57.1776		0	1.05541	6.86016	12.6649	20.5805	58.8391
2017	0	0.913242	7.07763	13.0137	20.7763	58.2192		0	0.502513	7.03518	12.8141	21.8593	57.7889
2018	0.487805	1.46341	5.85366	15.6098	20.9756	55.6098		0.533333	1.6	6.13333	15.7333	21.8667	54.1333
2019	0	1.44628	8.26446	18.1818	22.7273	49.3802		0	1.38249	8.75576	18.6636	22.8111	48.3871
2020	0	1	6.8	13.4	24.8	54		0	0.873362	6.76856	12.8821	24.2358	55.2402
2021	0	1.49813	5.43071	13.8577	27.1536	52.0599		0	1.44928	5.59006	12.6294	27.5362	52.795
Total	0.108799	0.924793	6.37835	13.1239	28.0702	51.394		0.118589	0.919063	6.47791	12.7038	28.0314	51.7492
