# Supplementary material for: Changes of the acute myocardial infarction-related resident deaths in a transitioning region: a real-world study involving 3.17 million people
Source: Front Public Health. 2023 Aug 21;11:1096348. doi: 10.3389/fpubh.2023.1096348 (PMC10476525; doi:10.3389/fpubh.2023.1096348)
Supplement: Supplementary file 1 [file Data_Sheet_1.zip › Table_S9.xlsx]

## Sheet: S9
Table S9 | The median age at death of residents died of AMI during the period from 2005 to 2021 in PNA, Shanghai, China
Year	Median
2005	77.4661
2006	78.3162
2007	79.3457
2008	80.0246
2009	79.5086
2010	80.3258
2011	80.3587
2012	80.5175
2013	80.8378
2014	80.4353
2015	81.6071
2016	82.2642
2017	82.1752
2018	81.4757
2019	79.2731
2020	81.8357
2021	81.1608
Total	80.3778
